# Supplementary material for: Phytoplankton Diversity, Spatial Patterns, and Photosynthetic Characteristics Under Environmental Gradients and Anthropogenic Influence in the Pearl River Estuary
Source: Biology (Basel). 2024 Jul 22;13(7):550. doi: 10.3390/biology13070550 (PMC11273628; doi:10.3390/biology13070550)
Supplement: Supplementary file 1 [file biology-13-00550-s001.zip]

Archive with 1 entries (1 files):
- biology-3078108-supplementary.pdf
